# Supplementary material for: An updated antennal lobe atlas for the yellow fever mosquito Aedes aegypti
Source: PLoS Negl Trop Dis. 2020 Oct 20;14(10):e0008729. doi: 10.1371/journal.pntd.0008729 (PMC7575095; doi:10.1371/journal.pntd.0008729)
Supplement: S1 Data — (XLSX) [file pntd.0008729.s001.xlsx]

## Sheet: Figure 1g
Figure 1g: Glomerular Count in Female LVPib12 - nc82 staining
Brain #	Right Antennal Lobe (RAL)	Left Antennal Lobe (LAL)
1	81	78
2	78	78
3	84	83
4	77	79
5	78	80

## Sheet: Figure 1h
Figure 1h: Glomerular Count in Male LVPib12 - nc82 staining
Brain #	Right Antennal Lobe (RAL)	Left Antennal Lobe (LAL)
1	76	74
2	80	76
3	77	81
4	78	74
5	76	76

## Sheet: Figure 4a
Figure 4a: Frequency and volume of glomeruli observed in three-dimensional reconstructions of the adult female LVPib12 Aedes aegypti left antennal lobe (LAL) with nc82 staining.
Note: Blank cells indicate the annotated glomerulus was not found in that brain
	Female LAL Volume (µm3)						Female LAL
Glomerulus	BRAIN 1	BRAIN 2	BRAIN 3	BRAIN 4	BRAIN 5		Frequency of Glomerulus Identification (%)
AC1	1017.6	802.718	1254.72	1229.55	1234.7		100
AC2	555.214	1456.49	648.743	715.239	1300.8		100
AC3	672.832	1378.67	639.277	1146.69	1763.55		100
AC4	536.05	831.173	419.641		2528.33		80
AC5	536.754		405.092		325.113		60
AC6			280.111				20
AL1	4328.49	1555.02	2599.7	4860.93	2984.61		100
AL2	694.105	2632.99	1855.6	1234.98	2208.99		100
AL3	2883.84	1584.53	503.078	2427.05	1409.76		100
AL4	3856.61	920.403	249.786		2427.42		80
AL5		904.77	3302.26				40
AL6		665.184	963.737				40
AM1	3065.98	3984.78	2145.36	2588.91	4621.89		100
AM2	1876.26	971.166	1008.96	2009.96	3653.72		100
AM3	1966.98	922.16	836.126	2244.34	721.58		100
AM4	1621.86		3503.32	1871.39	482.161		80
AM5			453.647		1725.25		40
AM6			700.804				20
AD1	5254.31	4900.79	3486.14	5851.36	4213.18		100
AD2	2114.49	147.721	1604.42	1302.95	1151.45		100
AD3	568.751	612.841	894.498	1177.53	336.306		100
AD4	763.551	725.081	378.623	3038.76	478.663		100
AD5			727.272	1198.37	322.315		60
AD6							0
VC1	4586.58	5075.57	803.873	4291.43	5766.17		100
VC2	2769.21	1335.29	1109.4	2328.25	4321.96		100
VC3	4895.13	2582.4	1157.96	4213.31	1052.81		100
VC4	7858.79	243.977	333.048	5635.37	1266.18		100
VC5	1510.4	1817.27	895.374	1540.66	1432.84		100
VC6	5073.93	996.108	1374.26	4810.83	2311.82		100
VC7	1880.13	522.557	945.857	2245.39	1887.2		100
VC8	514.953	710.151	921.141	592.967	1826.69		100
VC9	174.933	699.963	502.728		811.646		80
VC10		706.989	248.91		672.962		60
VC11		362.365					20
PC1	343.185	1444.19	429.457	1065.24	671.038		100
PC2		1135.05	746.203	651.3	1099.51		80
PC3		457.391	1110.28	416.215	381.252		80
PC4	359.887	886.678	1198.45	1220.79	630.989		100
PC5				981.505	2594.78		40
PV1	2716.47	2063.35	2249.3	2443.16	1208.81		100
PV2	427.926	1292.08	1258.05	492.592	2669.81		100
PV3	5269.78	1645.66	1479.96	3429.22	470.269		100
PV4	1440.78	1542.9	334.801	1623.17	1195.7		100
PV5	150.671	356.92	505.883	672.496	1440.89		100
PV6	994.568	1135.4	219.987	676.876	832.633		100
PV7	627.648			959.783			40
PM1	1319.29	1402.21	556.717	707.006	242.917		100
PM2	262.311	1207.06	759.876	432.507	1603.36		100
PM3	1273.93	1014.73	1279.26	385.034	1015.74		100
PM4	1029.55	830.997	1556.21	384.158	1078.35		100
PM5		836.091		1120.42	3298.88		60
PM6		1993.09	1123.07	347.372	1650.23		80
PM7							0
PL1	2709.61	654.47	1755.52	3251.07	1543.54		100
PL2	3014.65	1474.05	1903.28	3189.58	3120.14		100
PL3	3833.05	2886.1	2875.26	3409.95	2204.96		100
PL4	4252.54	1729.27	1566.9	3086.58	1431.44		100
PL5	356.195	1826.93	903.087	962.586	174.012		100
PL6	333.163	672.386	701.154	1025.12	789.96		100
PL7	215.897	779.883	1271.72	722.071	362.364		100
PL8	962.746	3756.26	1196.87	544.794	1394.89		100
PL9	1991.07	2204.05	2751.33	3261.23	1457.85		100
PL10		372.026	1266.99		1301.85		60
PL11		475.659					20
PL12		1171.76					20
PL13		2273.61					20
D1	304.33	619.691	348.474	604.879	441.412		100
D2	384.325	1821.48	851.727	350.875	1251.31		100
D3		634.446	1062.07	588.587	1987.06		80
D4	708.17	2141.17	1416.33	1050.35	761.279		100
D5	242.269	4096.32	3006.55	475.424	1979.19		100
D6		4096.32	689.936				40
D7							0
CD1	754.057	581.927	274.677	1020.39	1755.68		100
CD2	340.02	1918.27	1235.08	469.644	1413.43		100
CD3	258.795	1158.41	793.356	270.47	858.341		100
CD4	1365	968.18	2063.15	1312.94	1348.02		100
CD5	249.653	528.88	697.999	1079.95	2140.61		100
CD6	277.079		737.088	200.75	314.795		80
CD7	438.475			287.287			40
CD8	227.501			296.045			40
CD9	462.561			415.515			40
CD10	1337.4			390.465			40
CD11	272.157						20
V1	1373.27	5144.6	2048.07	1216.41	2675.23		100
V2	989.821	549.256	410.876	1281.93	354.669		100
V3	1065.07	1956.73	249.786	1281.93	2305.35		100
V4	282.53	1627.22	2316.44	748.522	290.136		100
V5	2017.44	818.175	769.692	1757.53	669.464		100
V6	723.993	1876.11	443.305	302.352	1754.11		100
V7	251.587	1578.74	277.307	682.131	832.808		100
V8	922.485	565.767	1146.21	786.009	813.92		100
V9	1478.93		1763.05	1085.21	1133.61		80
V10	760.914			1173.67			40
V11	719.774						20
V12							0
V13							0
V14							0
V15							0
V16							0
V17							0
MD1	4288.75	4937.33	5766.82	4439.28	4469.04		100
MD2	2513.41	1707.84	1352.18	1287.54	4222.97		100
MD3	1867.3		1106.77	1638.24	1629.59		80
MD4	2332.32		1523.96	2241.71	617.873		80
Total AL volume	124672	118896	100504	124754	127126

## Sheet: Figure 4b
Figure 4b: Frequency and volume of glomeruli observed in three-dimensional reconstructions of the adult female LVPib12 Aedes aegypti right antennal lobe (RAL) with nc82 staining.
Note: Blank cells indicate the annotated glomerulus was not found in that brain
	Female RAL Volume (µm3)						Female RAL
Glomerulus	BRAIN 1	BRAIN 2	BRAIN 3	BRAIN 4	BRAIN 5		Frequency of Glomerulus Identification (%)
AC1	1991.24	1566.44	1431.41	2125.57	715.284		100
AC2	1849.72	1433.3	990.556	1233.93	490.905		100
AC3	1585.12	1688.69	1593.72	1424.87	487.757		100
AC4	5202.45	1162.97	909.923	3960	1030.6		100
AC5		538.014	136.199				40
AC6			98.8628				20
AL1	3365.92	1952.17	2788.49	3034.9	3979.71		100
AL2	2518.33	2798.1	2697.34	2424.59	1335.26		100
AL3	2328.63	2141.17	1053.13	1883.48	1074.15		100
AL4	2052.25		1271.02	983.782	1348.2		80
AL5			765.66		520.811		40
AL6							0
AM1	6241.14	4387.55	3118.91	5504.87	3242.21		100
AM2	2365.02	3163.62	3691.23	1986.48	782.79		100
AM3	1337.05	2031.03	1298.89	1350.25	439.314		100
AM4	1899.65	1531.14	1481.19	1907.13	1250.96		100
AM5			177.392		775.795		40
AM6					1032.88		20
AD1	5871.94	5048.52	4188.17	3653.27	4614.54		100
AD2	1726.65	1004.36	458.555	1482.68	2318.11		100
AD3	946.219	808.69	879.072	2152.55	1902.24		100
AD4			720.611	472.622	483.735		60
AD5			191.065				20
AD6			316.746				20
VC1	5572.71	3711.12	1513.27	5161.53	5340.67		100
VC2	2543.65	3218.25	1340.96	2869.54	2587.61		100
VC3	7007.51	3002.73	2138.52	6776.46	1036.03		100
VC4	3413.21	374.66	2759.22	3005.12	373.557		100
VC5	6372.3	3131.13	2031.59	2382.38	2730.85		100
VC6	543.434	2791.77	2597.95	7539.88	3288.03		100
VC7	146.627	1851.87	282.74	276.776	222.98		100
VC8	382.215	2354.93		1616.69	741.867		80
VC9	327.537	633.743	1185.65	461.411	1759		100
VC10	1538.53	416.289		295.87	1049.32		80
VC11				408.508	795.207		40
PC1	218.358	321.263	456.276	167.642	397.516		100
PC2	98.2788	312.48	647.867	955.228	279.818		100
PC3	1249.85	243.626	704.485	634.308			80
PC4	385.731	139.29	244.002	1050.17	297.306		100
PC5			1607.57				20
PV1	3294.71	2670.05	2271.39	3022.47	1096.89		100
PV2	3214.37	3710.59	2927.32	2945.04	1175.58		100
PV3	2565.8	3146.06	690.111	1682.03	2014.34		100
PV4	1426.19	415.235	432.963	661.811	766.176		100
PV5	2089.17	403.115	1135.17	560.209	219.132		100
PV6			1370.93		638.334		40
PV7							0
PM1	60.3035	738.782	282.74	558.107	485.134		100
PM2	737.882	680.466	171.958		834.381		80
PM3	367.271	1805.85	425.951		345.75		80
PM4	609.012	1683.95	453.121		678.908		80
PM5		1509.18	703.959		664.567		60
PM6			1251.21	1192.24	233.298		60
PM7			338.833				20
PL1	705.884	4218.4	2406.01	484.008	3624.86		100
PL2	443.222	1221.64	925.874	437.937	1254.63		100
PL3	1814.03	4818.06	3106.46	394.844	4108.42		100
PL4	478.208	1061.45	3002.52	1874.37	2516.79		100
PL5	3222.28	882.99	963.386	1185.06	1644.98		100
PL6	1120.62	660.091	2556.23	1125.67	1506.64		100
PL7	1022.52	666.414	1024.21	828.402	2663.51		100
PL8	1953.27	735.795	3812.35	1226.92	3036.02		100
PL9	1508.64	3595.19	2637.22	2224.9			80
PL10	1529.21	370.093	464.164	586.485			80
PL11	1986.67	1100.62		3021.77			60
PL12	1424.08	712.785		1972.82			60
PL13		627.595					20
D1	4300.01	534.853	4260.91	3516.11	2965.37		100
D2	1065.95	2847.63	735.861	1047.2	271.948		100
D3	1521.3	1323.69	791.603	1698.85	549.492		100
D4	1679.18	999.094	1654.37		522.909		80
D5	383.973	3046.29	2107.14	1082.76	906.959		100
D6			151.625		256.383		40
D7					410.982		20
CD1	607.078	996.459	649.97	420.069	899.089		100
CD2	517.59	508.505	659.611	920.369	676.11		100
CD3	484.889	452.473	861.894	197.597	611.926		100
CD4	549.939	792.003	493.788	1399.47	1649.53		100
CD5	361.997	1097.46	854.707	356.656	2345.05		100
CD6	580.355	510.613	967.943	1910.46	1716.51		100
CD7	221.875	639.364		939.988	291.01		80
CD8		310.548		619.593			40
CD9				427.602			20
CD10							0
CD11							0
V1	2109.74	1144.71	4631.47	1280.35	1268.45		100
V2	2328.1	2442.41	1777.25	2686.13	2246.94		100
V3	2260.06	1875.94	1856.13	3482.48	520.461		100
V4	1336.7	3325.04	880.65	1616.51	1362.19		100
V5	651.91	1187.21	603.869	1336.41	1672.61		100
V6	627.297	461.958	629.987	412.537	3154.25		100
V7	832.996	1042.83	791.077	275.024	812.171		100
V8	564.532	1112.21	681.347	1835.83			80
V9	1330.19	1058.46	506.584	872.195			80
V10	843.545			1442.56			40
V11	2509.19			1210.28			40
V12	819.107			1618.97			40
V13	1590.39						20
V14	1474.36						20
V15	1736.67						20
V16	691.644						20
V17	794.669						20
MD1	6693.16	4361.02	4031.29	6553.64	6683.97		100
MD2		1446.47	848.046	1107.63	2063.31		80
MD3	547.126	1654.44	984.771		1220.88		80
MD4		312.48	1786.89		1825.29		60
Total AL volume	144670	126677	115321	135435	115137

## Sheet: Figure 5a
Figure 5a: Frequency and volume of glomeruli observed in three-dimensional reconstructions of the adult male LVPib12 Aedes aegypti left antennal lobe (LAL) with nc82 staining.
Note: Blank cells indicate the annotated glomerulus was not found in that brain
	MALE Left AL Volume (µm3)						Male LAL
Glomerulus	BRAIN 1	BRAIN 2	BRAIN 3	BRAIN 4	BRAIN 5		Frequency of Glomerulus Identification (%)
AC1	1904.36	1010.9		2123.35	368.811		80
AC2	1408.62	1002.85			2806.97		60
AC3	789.554	234.686	2588.05		2776.96		80
AC4	699.245	1535.27	887.685				60
AC5	211.887						20
AL1	349.884	2259.99	2872.21	2856.21	4068.86		100
AL2	2552.43	1295.5	310.39	532.903	1782.12		100
AL3	120.879	1905.51	868.671		629.015		80
AL4	408.227	1581.68	726.768				60
AL5		569.377					20
AL6		444.853					20
AM1	886.327	2945.49	1148.78	1881.76	1264.17		100
AM2	1894.41	1607.78	1452.13	2127.4	1676.85		100
AM3	1379.97	1799.38	1328.71	1074.42	1158.55		100
AM4	517.752	657.122					40
AM5		894.085					20
AD1	3179	3464.43	2384.71	2684.19	3107.7		100
AD2	288.746	942.073	1197.19	438.727	2453.95		100
AD3	1897.55	1119.66	1113.39		545.322		80
AD4	507.446	705.46	487.329		536.549		80
AD5	282.632	1947.72					40
AD6							0
VC1	2524.3	2724.81	1350.19	2000.36	1651.58		100
VC2	2527.27	1212.14	1351.95	1924.64	1702.99		100
VC3	912.354	2861.25	1326.95	957.75	1725.45		100
VC4	2030.48	525.417	1334.17	2277.62	864.478		100
VC5	1776.85	1779.41	1502.13	1788.29	2147.42		100
VC6	2613.21	2303.95	4024.51	961.44	4200.1		100
VC7	1026.42		1291.91	1658.62	1410.68		80
VC8	669.025	455.011	744.55	451.905	1005.9		100
VC9	388.838	990.587	494.371		533.917		80
VC10	368.924	995.315	332.574		365.653		80
VC11			298.594				20
VC12							0
PC1	143.587	443.277	624.478	1218.32	291.435		100
PC2	283.855	1318.97	362.151	1966.28	360.389		100
PC3		678.138	589.971	154.442	377.76		80
PC4	265.514	618.241	525.885	864.628	878.164		100
PC5		1279.39	466.906				40
PV1	1341.72	1485.7	1594.56	2497.07	1135.74		100
PV2	360.889	751.697	4347.93	1154.18	4092.02		100
PV3	1115.51	1029.29	3122.04	3091.82	3146.13		100
PV4	853.313	487.062	539.442	1326.37	852.723		100
PV5	435.128	971.672	394.546	1015.38	718.673		100
PV6	396.349	1011.95					40
PV7							0
PV8							0
PV9							0
PM1	496.441	1007.75	209.333	225.952	520.231		100
PM2	413.468	574.456	249.826	866.912	643.227		100
PM3	209.616	729.279	228.875	486.518	246.518		100
PM4	307.088	1039.28	478.878	424.495	314.595		100
PM5	714.791		750.536		963.436		60
PM6	714.267						20
PL1	1425.74	3243.75	2620.62	1316.36	2415.17		100
PL2	3640.16	973.423	3950.39	1271.73	2853.46		100
PL3	584.654	867.114	1791.74	3280.17	1697.2		100
PL4	247.522	659.048	497.892	4230.72	1062.22		100
PL5	1186.95	1061.69	387.152	676.451	467.594		100
PL6	948.338	460.966	1141.74	1178.08	1041.34		100
PL7	453.644		394.194	2217.88	189.494		80
PL8	1442.16		338.031	592.466	872.725		80
PL9	2721.69		860.22	286.218	2997.86		80
PL10	411.197		718.845	2023.03	196.337		80
PL11				331.198	959.752		40
PL12				530.092			20
D1	1129.66	1230.53	675.183	916.284	460.4		100
D2	356.173	566.4	633.809	1220.6	189.494		100
D3	1656.14	540.829	678.176				60
D4	1844.97	700.031	1598.43	2354.58	1988.81		100
D5	367.876	1884.15	1207.23	306.951	1530.51		100
D6							0
D7							0
CD1	1994.15	655.02	872.72	428.009	381.093		100
CD2	686.318	475.678	396.307	191.339	561.639		100
CD3	908.511	756.251	558.808	1467.81	581.115		100
CD4	581.336	1320.02	1817.45	1719.94	2169.18		100
CD5	411.546	958.186	510.392	501.98	335.299		100
CD6	490.851	352.73	497.188	844.774	368.285		100
CD7		440.825	320.074	187.298	291.084		80
CD8			208.981	228.588	412.851		60
CD9				334.185	647.964		40
CD10				962.669	951.856		40
CD11				302.031	289.329		40
CD12				371.785			20
V1	2225.77	1666.27	1038.04	1811.48	2216.2		100
V2	644.22	1517.93	527.294	607.225	291.435		100
V3	1379.45	3619.95	355.813	520.78	1542.62		100
V4	1256.65	1051.01	266.2	227.182	291.435		100
V5	580.811	1689.92	809.163	433.807	357.407		100
V6	957.946	879.548	376.06	463.501	562.867		100
V7		1493.94	531.343	430.821	420.045		80
V8	266.038	1518.28	313.383	745.854	2095.14		100
V9		1086.21	271.834	660.463	388.814		80
V10			533.808	471.408			40
V11			300.531				20
MD1	3589.15	4442.58	3947.57	2662.06	4204.13		100
MD2	1163.2	1856.3	1970.97	1242.39	174.756		100
MD3	1610.9	1737.9	2255.48	961.615	244.763		100
MD4	1163.2	1976.09	1973.43	1653.18	1283.65		100
Total AL volume	80495	96880.4	84049.8	84196.9	93310.4

## Sheet: Figure 5b
Figure 5b: Frequency and volume of glomeruli observed in three-dimensional reconstructions of the adult male LVPib12 Aedes aegypti right antennal lobe (LAL) with nc82 staining.
Note: Blank cells indicate the annotated glomerulus was not found in that brain
	Male RAL Volume (µm3)						Male RAL
Glomerulus	BRAIN 1	BRAIN 2	BRAIN 3	BRAIN 4	BRAIN 5		Frequency of Glomerulus Identification (%)
AC1	1283.2	1010.9	1108.46	1102.7	1219.43		100
AC2	1404.78	1002.85	1194.03	601.954	429.344		100
AC3	279.663	234.686	938.742		557.253		80
AC4	826.237	1535.27	539.618				60
AC5							0
AL1	1327.05	1020.54	1324.66	2994.66	1331.02		100
AL2	382.2	1171.68	719.197	1287.89	1828.44		100
AL3	599.153	565.349	594.02	365.635	1353.13		100
AL4	1100.31	246.946	143.839	430.996			80
AL5	781.344	537.327					40
AL6							0
AM1	3320.32	612.286	2658.65	1033.13	2836.27		100
AM2	1845.32	669.031	3174.15	1843.11	3169.64		100
AM3	1297.35	1522.31	2141.92	936.666	1668.07		100
AM4	439.495	773.589	539.794		269.678		80
AM5	275.471						20
AD1	2528.32	1904.29	1344.38	1782.49	2185.15		100
AD2	623.783	569.727	428.525	538.526	587.958		100
AD3	212.411	559.394	558.808	787.319	66.1474		100
AD4		695.828	926.418	154.442	557.253		80
AD5		268.313		548.189	277.398		60
AD6		820.176		168.498			40
VC1	2114.68	1361.18	1454.59	1119.57	1876.87		100
VC2	844.229	889.531	1404.94	600.548	2599.4		100
VC3	950.435	497.395	1752.48	980.591	1104.68		100
VC4	678.982	515.084	1782.41	1267.69	1397.34		100
VC5	1902.97	796.357	1611.11	309.059	2382.18		100
VC6	1409.67	4241.52	1960.58	2963.03	2983.13		100
VC7	235.294	316.126	463.385	340.158	1079.24		100
VC8	560.025	49.9146	276.235	432.226	459.347		100
VC9	721.953	108.937	169.368	321.534	473.209		100
VC10	208.568	194.229	429.934	465.961	423.203		100
VC11	199.485	105.434	578.527		423.203		80
VC12	100.092						20
PC1	305.341	243.618	283.63	156.374	321.262		100
PC2	332.766	318.928	1022.9	43.574	803.77		100
PC3	582.384	215.946	493.139	197.137	282.662		100
PC4	359.841		366.377	140.913	304.068		80
PC5					1213.46		20
PV1	1930.04	2114.28	2891.4	2686.65	2095.31		100
PV2	1200.58	1561.01	2355.83	501.453	2760.47		100
PV3	149.526	1832.83	882.227	422.387	3320.71		100
PV4	233.198	239.59	831.522	329.968	1146.26		100
PV5	553.736	215.071	688.211	462.798	641.823		100
PV6	195.991	132.931	694.725	326.981	1004.84		100
PV7	110.223	56.5699		695.427			60
PV8		356.058		1800.59			40
PV9		766.233					20
PM1		667.28	628.175	738.65	914.659		80
PM2		309.996	532.4	1105.51	570.412		80
PM3	207.869	403.52	385.743	1650.89	752.01		100
PM4	359.666		109.156	949.843	469.524		80
PM5			433.103	430.118			40
PM6	848.247		654.232	1643.34			60
PL1	963.186	405.972	2564.29	991.66	138.26		100
PL2	775.23	1800.78	1280.12	198.016	784.645		100
PL3	2471.9	2210.43	909.692	2171.67	987.123		100
PL4	1015.59	574.456	1118.5	2045.52	781.136		100
PL5	1532.29	2495.73	877.473	606.698	1263.99		100
PL6	740.469	1478.7	456.166	611.969	4796.3		100
PL7	846.325	1022.81		1059.48	279.679		80
PL8	558.278	1844.74	506.695	639.73	814.298		100
PL9	1724.79	3288.24	4726.98	2461.76	965.366		100
PL10	458.535	1925.83		2505.33	820.088		80
PL11					935.539		20
PL12							0
D1	1580.16	1558.74	1000.71	562.948	1319.09		100
D2	551.465	624.546	471.836	1508.22	213.181		100
D3	1116.56	1997.29	589.971	478.611	1459.63		100
D4	2079.39	856.78	1216.74	801.902	431.274		100
D5	952.706	1414.95	2051.6	543.797			80
D6				1109.03			20
D7				1613.82			20
CD1	612.079	316.301	280.637	804.538	1246.8		100
CD2	1239.36	143.964	1387.16	770.979	191.775		100
CD3	974.715	404.046	911.805	539.756	717.621		100
CD4	1239.18	589.343	1872.55	1639.12	2216.03		100
CD5	411.022	1634.4	1483.82	459.46	1318.74		100
CD6	391.808	814.222	693.845	449.796	404.605		100
CD7		517.011	348.067		827.457		60
CD8			275.883		435.31		40
CD9			867.438				20
CD10							0
CD11							0
CD12							0
V1	2512.77	1261.88	2816.05	386.368	839.388		100
V2	756.889	1417.93	750.888	868.493	832.721		100
V3	512.861	395.289	694.197	407.979	1735.62		100
V4	605.441	429.091	948.425	668.193	506.37		100
V5	422.377	1447	1749.31	1069.67	277.223		100
V6	219.748	3435.88	3149.5	1283.85	990.106		100
V7	162.627	2799.07	457.575	1175.8	2437.63		100
V8	1146.08	1213.71	585.217	783.102	906.588		100
V9		2397.48					20
V10							0
V11							0
MD1	4266.21	5032.27	4019.05	4154.64	4578.74		100
MD2	631.993	1762.25	2104.95	1035.23	727.797		100
MD3	1195.16	1241.21	1550.37	1328.48	2316.91		100
MD4	984.497	1437.37	842.79	1713.27	1098.36		100
Total AL volume	71473.9	86419.8	89031.8	77108.1	90734.6

## Sheet: Figure 4a, 4b, 5a, 5b
Figure 4a, 4b, 5a, 5b: Classification of glomeruli as spatially 'invariant' or 'variant' based on overall frequency in female and male LVPib12 Aedes aegypti nc82 datasets
Note: Glomeruli were classified as spatially ‘invariant’ or ‘variant’ based on their frequency of identification across male and female, left and right antennal lobe datasets i.e. 4 total datasets (n = 5 brains total per sex).
A conservative caterogical threshold of a glomerulus being found at a frequency of >80% in all of the 4 datasets was designated for the classification of a spatially 'invariant' glomerulus
Invariant =	glomerulus with > 80% frequency in all of the 4 datasets
Variant =	glomerlus with < 80% frequency in any of the 4 datasets
Variant* =	glomerulus with < 80% frequency in any of the 4 datasets, but commonly observed at >80% frequency in 3/4 datasets
Glomerulus Name	Female LAL	Female RAL	Male LAL	Male RAL	Classification			Invariant Glomeruli
AC1	100	100	80	100	Invariant			AC1
AC2	100	100	60	100	Variant *			AC3
AC3	100	100	80	80	Invariant			AL1
AC4	80	100	60	60	Variant			AL2
AC5	60	40	20	0	Variant			AL3
AC6	20	20	0	0	Variant			AM1
AL1	100	100	100	100	Invariant			AM2
AL2	100	100	100	100	Invariant			AM3
AL3	100	100	80	100	Invariant			AD1
AL4	80	80	60	80	Variant *			AD2
AL5	40	40	20	40	Variant			AD3
AL6	40	0	20	0	Variant			VC1
AM1	100	100	100	100	Invariant			VC2
AM2	100	100	100	100	Invariant			VC3
AM3	100	100	100	100	Invariant			VC4
AM4	80	100	40	80	Variant			VC5
AM5	40	40	20	20	Variant			VC6
AM6	20	20	0	0	Variant			VC7
AD1	100	100	100	100	Invariant			VC8
AD2	100	100	100	100	Invariant			VC9
AD3	100	100	80	100	Invariant			PC1
AD4	100	60	80	80	Variant *			PC2
AD5	60	20	40	60	Variant			PC3
AD6	0	20	0	40	Variant			PC4
VC1	100	100	100	100	Invariant			PV1
VC2	100	100	100	100	Invariant			PV2
VC3	100	100	100	100	Invariant			PV3
VC4	100	100	100	100	Invariant			PV4
VC5	100	100	100	100	Invariant			PV5
VC6	100	100	100	100	Invariant			PM1
VC7	100	100	80	100	Invariant			PM2
VC8	100	80	100	100	Invariant			PM3
VC9	80	100	80	100	Invariant			PM4
VC10	60	80	80	100	Variant *			PL1
VC11	20	40	20	80	Variant			PL2
VC12	0	0	0	20	Variant			PL3
PC1	100	100	100	100	Invariant			PL4
PC2	80	100	100	100	Invariant			PL5
PC3	80	80	80	100	Invariant			PL6
PC4	100	100	100	80	Invariant			PL7
PC5	40	20	40	20	Variant			PL8
PV1	100	100	100	100	Invariant			PL9
PV2	100	100	100	100	Invariant			D1
PV3	100	100	100	100	Invariant			D2
PV4	100	100	100	100	Invariant			D4
PV5	100	100	100	100	Invariant			D5
PV6	100	40	40	100	Variant			CD1
PV7	40	0	0	60	Variant			CD2
PV8	0	0	0	40	Variant			CD3
PV9	0	0	0	20	Variant			CD4
PM1	100	100	100	80	Invariant			CD5
PM2	100	80	100	80	Invariant			CD6
PM3	100	80	100	100	Invariant			V1
PM4	100	80	100	80	Invariant			V2
PM5	60	60	60	40	Variant			V3
PM6	80	60	20	60	Variant			V4
PM7	0	20	0	0	Variant			V5
PL1	100	100	100	100	Invariant			V6
PL2	100	100	100	100	Invariant			V7
PL3	100	100	100	100	Invariant			V8
PL4	100	100	100	100	Invariant			MD1
PL5	100	100	100	100	Invariant			MD2
PL6	100	100	100	100	Invariant			MD3
PL7	100	100	80	80	Invariant
PL8	100	100	80	100	Invariant		Total	63
PL9	100	80	80	100	Invariant
PL10	60	80	80	80	Variant *
PL11	20	60	40	20	Variant
PL12	20	60	20	0	Variant
PL13	20	20	0	0	Variant
D1	100	100	100	100	Invariant
D2	100	100	100	100	Invariant
D3	80	100	60	100	Variant *
D4	100	80	100	100	Invariant
D5	100	100	100	80	Invariant
D6	40	40	0	20	Variant
D7	0	20	0	20	Variant
CD1	100	100	100	100	Invariant
CD2	100	100	100	100	Invariant
CD3	100	100	100	100	Invariant
CD4	100	100	100	100	Invariant
CD5	100	100	100	100	Invariant
CD6	80	100	100	100	Invariant
CD7	40	80	80	60	Variant
CD8	40	40	60	40	Variant
CD9	40	20	40	20	Variant
CD10	40	0	40	0	Variant
CD11	20	0	40	0	Variant
CD12	0	0	20	0	Variant
V1	100	100	100	100	Invariant
V2	100	100	100	100	Invariant
V3	100	100	100	100	Invariant
V4	100	100	100	100	Invariant
V5	100	100	100	100	Invariant
V6	100	100	100	100	Invariant
V7	100	100	80	100	Invariant
V8	100	80	100	100	Invariant
V9	80	80	80	20	Variant *
V10	40	40	40	0	Variant
V11	20	40	20	0	Variant
V12	0	40	0	0	Variant
V13	0	20	0	0	Variant
V14	0	20	0	0	Variant
V15	0	20	0	0	Variant
V16	0	20	0	0	Variant
V17	0	20	0	0	Variant
MD1	100	100	100	100	Invariant
MD2	100	80	100	100	Invariant
MD3	80	80	100	100	Invariant
MD4	80	60	100	100	Variant *

## Sheet: Figure 6g
Figure 6g: Glomerular Count in Female LVPib12 - phalloidin staining
Brain #	Right Antennal Lobe (RAL)	Left Antennal Lobe (LAL)
1	78	78
2	79	79
3	78	79

## Sheet: Figure 6h
Figure 6h: Glomerular Count in Male LVPib12 - phalloidin staining
Brain #	Right Antennal Lobe (RAL)	Left Antennal Lobe (LAL)
1	82	77
2	77	75
3	75	77

## Sheet: Figure 7f
Figure 7f: Glomerular Count in Female Patillas - nc82 staining
Brain #	Right Antennal Lobe (RAL)	Left Antennal Lobe (LAL)
1	79	79
2	79	81
3	89	79

[truncated: 6 more sheets: Figure 7g, Figure S6, Figure S7, Figure S8, Figure S9, Table S2]
